# Supplementary material for: Clinical and Genomic Evaluation of 207 Genetic Myopathies in the Indian Subcontinent
Source: Front Neurol. 2020 Nov 5;11:559327. doi: 10.3389/fneur.2020.559327 (PMC7674836; doi:10.3389/fneur.2020.559327)
Supplement: Supplementary file 2 [file Table_2.XLSX]

## Sheet: Table S1
Table S1. Clinical symptoms and gene diagnosis of molecularly diagnosed patients
Serial Number	Patient Number	Gender	Gene Diagnosis	Inheritance Pattern	Age at onset (years)	Family history (N= None, Y=Yes, history of myopathy in family)	Consanguinity in Family (N=No, Y=Yes)	CK Level (U/L)	Muscle Weakness: Proximal (P)/Distal (D)	Muscle Biopsy	Ambulation Status (a: ambilatory)	Cardiac Involvement
1	1 or 6	M	AMPD1	Autosomal Recessive	27	NA	NA	73	P+D	myopathy	a	N
2	2	M	AMPD1	Autosomal Recessive	16	NA	NA	665	P	dystrophy	wheelchaired	Y
3	3	M	ANO5	Autosomal Recessive	25	NA	NA	4100	D	dystrophy	a	N
4	4	M	ANO5	Autosomal Recessive	21	NA	NA	1626	D	dystrophy	a	N
5	5	M	ANO5	Autosomal Recessive	30	N	N	4000	D	NA	a	NA
1	6 or 1	M	CAPN3	Autosomal Recessive	8yrs, but even earlier used to fall	NA	NA	3561	P	no diagnosis	a	N
6	7	F	CAPN3	Autosomal Recessive	NA	NA	NA	NA	P+D	NA	a	NA
7	8	M	CAPN3	Autosomal Recessive	20	NA	NA	2224	P	no diagnosis	a	N
8	12	M	CAPN3	Autosomal Recessive	25	NA	NA	5200	P+D	no diagnosis	wheelchaired	N
9	13	F	CAPN3	Autosomal Recessive	21	NA	NA	1756	P	NA	a	N
10	14	F	CAPN3	Autosomal Recessive	15	NA	NA	690	P	myopathy	a	N
11	15	F	CAPN3	Autosomal Recessive	10	N	Y	>2000	P	NA	a	NA
12	16	F	CAPN3	Autosomal Recessive	32	N	Y	7000	P	NA	a	NA
13	18	F	CAPN3	Autosomal Recessive	9	N	N	3877	P	NA	a	NA
14	19	M	CAPN3	Autosomal Recessive	30	Y, SISTER	N	2503	P	NA	a	NA
15	20	M	CAPN3	Autosomal Recessive	48	N	N	2590	P	NA	a	NA
16	21	F	CAPN3	Autosomal Recessive	24	N	N	3571	P+AXIAL	NA	a	NA
17	22	F	CAPN3	Autosomal Recessive	32	N	N	2029	P	NA	a	NA
18	23	M	CAPN3	Autosomal Recessive	6	N	Y	855	P	NA	a	NA
19	24	M	CAPN3	Autosomal Recessive	20	N	N	2300	P	NA	a	NA
20	25	M	CAPN3	Autosomal Recessive	15	N	N	5507	P+D	NA	a	NA
21	26	M	CAPN3	Autosomal Recessive	15	Y, BROTHER	N	1100	P	NA	a	NA
22	27	F	CAPN3	Autosomal Recessive	20	N	N	4600	P	NA	a	NA
23	29	M	CAPN3	Autosomal Recessive	25	N	N	5400	D	NA	a	NA
24	31	M	COL6A1	Autosomal Recessive/Dominant	12	NA	NA	1056	P	normal	a	N
25	32	M	COL6A1	Autosomal Recessive/Dominant	5	Y-EARLY DEATH IN BROTHER	N	212	P	NA	a	NA
26	35	F	COL6A2	Autosomal Recessive/Dominant	5	N	N	152	P+D	NA	a	NA
27	37	M	LMNA	Autosomal Dominant	2	NA	NA	91	P	NA	a	N
28	38	F	LMNA	Autosomal Dominant	27	Y	NA	1234	P	NA	a	Y
29	39	F	LMNA	Autosomal Dominant	4	Y	NA	NA	P	no diagnosis	a	N
30	40	M	DYSF	Autosomal Recessive	21	NA	NA	8795	P	NA	a	N
31	41	M	DYSF	Autosomal Recessive	22	NA	NA	13388	P	inflammation + dystrophy	a	N
32	43	F	DYSF	Autosomal Recessive	17	NA	NA	4250	P	myopathy, muscle atrophy	a	N
33	44	F	DYSF	Autosomal Recessive	21	NA	NA	9065	P	myositis	a	N
34	45	M	DYSF	Autosomal Recessive	20	NA	NA	3200	P	dystrophy	a	N
35	46	M	DYSF	Autosomal Recessive	33	NA	NA	3707	P	dystrophy + inflammation	a	N
36	47	M	DYSF	Autosomal Recessive	5	NA	NA	NA	P+D	dystrophy + inflammation	a	Y
37	48	F	DYSF	Autosomal Recessive	26	NA	NA	1760	P	NA	a	N
38	49	F	DYSF	Autosomal Recessive	30	N	N	2174	P	NA	a	NA
39	50	F	DYSF	Autosomal Recessive	20	N	N	2700	P	NA	a	NA
40	51	F	DYSF	Autosomal Recessive	16	N	Y	5400	P	NA	a	NA
41	52	M	DYSF	Autosomal Recessive	31	Y ,sister	Y	4670	D	NA	a	NA
42	54	M	DYSF	Autosomal Recessive	25	Y, SISTER	N	5048	P	NA	a	NA
43	55	F	DYSF	Autosomal Recessive	19	Y	N	2679	P+AXIAL	NA	a	NA
44	56	F	DYSF	Autosomal Recessive	33	N	N	2970	P	NA	a	NA
45	57	F	DYSF	Autosomal Recessive	17	N	N	1911	D	NA	a	NA
46	59	M	DYSF	Autosomal Recessive	20	Y, BROTHER	Y	7865	P+D	NA	a	NA
47	60	M	DYSF	Autosomal Recessive	32	Y, ELDER SISTER	N	5000	P	NA	a	NA
48	61	M	DYSF	Autosomal Recessive	26	N	N	2614	P	NA	a	NA
49	62	F	DYSF	Autosomal Recessive	14	Y, SISTER	N	8000	P	NA	a	NA
50	63	F	DYSF	Autosomal Recessive	26	N	N	3529	P	NA	a	NA
51	64	M	DYSF	Autosomal Recessive	25	N	Y	22855	P	NA	a	NA
52	65	F	DYSF	Autosomal Recessive	24	N	Y	10146	P+D	NA	a	NA
53	66	M	DYSF	Autosomal Recessive	26	N	N	4225	P+D	NA	a	NA
54	67	M	DYSF	Autosomal Recessive	13	N	N	20000	P+D	NA	a	NA
55	68	M	DYSF	Autosomal Recessive	32	N	N	1018	P	NA	a	NA
56	69	M	DYSF	Autosomal Recessive	22	N	N	26740	P	NA	a	NA
57	71	M	EMD	X-lined Recessive	4	NA	NA	791	P	no diagnosis	a	N
58	72	F	GAA	Autosomal Recessive	35	NA	NA	1197	P+D	myopathy	a	N
59	73	M	GAA	Autosomal Recessive	26	NA	NA	1141	P	myopathy	a	Y + dyspnea
60	74	F	GNE	Autosomal Recessive	45	NA	NA	220	D+P	dystrophy	a	N
61	75	M	GNE	Autosomal Recessive	19.5	NA	NA	1309	D+P	no diagnosis	a	N
62	76	M	GNE	Autosomal Recessive	38	NA	NA	321	D	Mized (Either Neurogenic or Myopathic). Elder sister myopathic with Rimmed Vacuoles	a	N
63	78	M	GNE	Autosomal Recessive	30	NA	NA	1334	D+P	dystrophy	a	N
64	80	F	GNE	Autosomal Recessive	25	NA	NA	809	D+P	NA	a	N
65	82	M	GNE	Autosomal Recessive	29	NA	NA	391	D+P	no diagnosis	a	N
66	84	M	GNE	Autosomal Recessive	29.5	NA	NA	408	D+P	no diagnosis	a	N
67	85	M	GNE	Autosomal Recessive	23	NA	NA	587	D+P	myopathy (left TA affected)	a	N
68	86	F	GNE	Autosomal Recessive	16	NA	NA	384	D+P	dystrophy	a	N
69	87	F	GNE	Autosomal Recessive	27	NA	NA	242	D+P	no diagnosis	a	N
70	88	M	GNE	Autosomal Recessive	21	NA	NA	1986	D+P	NA	wheelchaired	N
71	89	F	GNE	Autosomal Recessive	24	NA	NA	245	D+P	no diagnosis	a	Y + dyspnea
72	90	F	GNE	Autosomal Recessive	23	NA	NA	209	D+P	dystrophy	a	Y + dyspnea
73	91	M	GNE	Autosomal Recessive	33	NA	NA	391	D+P	NA	a	N
74	92	F	GNE	Autosomal Recessive	26	NA	NA	102	D+P	NA	a	N
75	93	F	GNE	Autosomal Recessive	27	NA	NA	204	D+P	NA	a	N
76	94	F	GNE	Autosomal Recessive	24	NA	NA	144	D+P	NA	a	N
77	95	M	GNE	Autosomal Recessive	19	NA	NA	486	D+P	dystrophy	a	N
78	96	F	GNE	Autosomal Recessive	26	N	N	221	D+P	NA	a	NA
79	97	M	GNE	Autosomal Recessive	24	N	N	152	D+P	NA	a	NA
80	98	F	GNE	Autosomal Recessive	23	N	N	304	D+P	NA	a	NA
81	99	M	GNE	Autosomal Recessive	25	N	N	367	D+P	NA	wheel chair	NA
82	100	F	GNE	Autosomal Recessive	18	N	N	120	D+P	NA	a	NA
83	101	F	GNE	Autosomal Recessive	29	N	N	529	D+P	NA	a	NA
84	102	M	GNE	Autosomal Recessive	40	N	N	431	D+P	NA	a	NA
85	103	F	GNE	Autosomal Recessive	36	N	N	287	D+P	NA	a	NA
86	104	M	GNE	Autosomal Recessive	24	N	Y	293	D+P	NA	a	NA
87	105	F	GNE	Autosomal Recessive	35	N	Y	307	D+P	NA	a	NA
88	106	F	GNE	Autosomal Recessive	22	N	N	282	D+P	NA	a	NA
89	107	M	GNE	Autosomal Recessive	22	N	N	540	D+P	NA	a	NA
90	108	F	GNE	Autosomal Recessive	60	N	N	207	D+P	NA	a	NA
91	109	M	LAMA2	Autosomal Recessive	36 yrs (Poor in running comared to other children)	NA	Y	9083	P	dystrophy	a	N
92	110	F	POMT1	Autosomal Recessive	14	NA	NA	2261	P	myopathy	a	N
93	111	F	SGCA	Autosomal Recessive		NA	Y	NA	P	NA	NA	NA
94	112	M	SGCB	Autosomal Recessive	11.5	NA	NA	7646	P	NA	a	N
95	114	F	SGCB	Autosomal Recessive	2	NA	NA	15573	P	dystrophy	a	N
96	116	F	SGCG	Autosomal Recessive	4 yrs, since childhood	NA	NA	13500	P+D	dystrophy	a	N
97	118	M	MYOT	Autosomal Dominant	59	Y	NA	NA	P	NA	a	N
98	121	F	TCAP	Autosomal Recessive	23	Y	Y	854	D	NA	a	NA
99	122	M	TCAP	Autosomal Recessive	15	N	N	619	P	NA	a	NA
100	123	F	DNAJB6	Autosomal Dominant	17	Y	N	392	P+D	NA	a	NA
101	124	F	SGCD	Autosomal Recessive	9	Y, SISTER	Y	8224	P+D	NA	a	NA
	Abbreviations
	M	Male
	F	Female
	FS	Frameshift
	Ter	Termination of translation
	VUS	Variant of Uncertain Significance
	CK	Serum Creatine Kinase
	P	Proximal muscle weakness
	D	Distal muscle weakness
	a	Ambulatory
	TA	Tibialis anterior muscle
	DMRV	Distal myopathy with rimmed vacuoles
	Y	Cardiac involvement
	N	No cardiac involvement
	U/L	units per litre
